# Supplementary material for: Polymer-Nanodiscs as a Novel Alignment Medium for High-Resolution NMR-Based Structural Studies of Nucleic Acids
Source: Biomolecules. 2022 Nov 3;12(11):1628. doi: 10.3390/biom12111628 (PMC9687133; doi:10.3390/biom12111628)
Supplement: Supplementary file 1 [file biomolecules-12-01628-s001.zip]

Archive with 1 entries (1 files):
- biomolecules-1969679-supplementary.pdf
